# Supplementary material for: In Vitro and In Silico Evaluations of the Antileishmanial Activities of New Benzimidazole-Triazole Derivatives
Source: Vet Sci. 2023 Nov 9;10(11):648. doi: 10.3390/vetsci10110648 (PMC10675599; doi:10.3390/vetsci10110648)
Supplement: Supplementary file 1 [file vetsci-10-00648-s001.zip]

Archive with 2 entries (2 files):
- vetsci-2670140-Figures S1-S25.pdf
- vetsci-2670140-Video S1.mpeg
